# Supplementary material for: Initial Treatment and Outcomes of Complete Hydatidiform Mole in Women 40 Years or Older: A Multicenter Cohort Study
Source: Cancers (Basel). 2025 Sep 26;17(19):3125. doi: 10.3390/cancers17193125 (PMC12524322; doi:10.3390/cancers17193125)
Supplement: Supplementary file 1 [file cancers-17-03125-s001.zip]

Archive with 1 entries (1 files):
- cancers-3885785-supplementary.pdf
